# Supplementary material for: Empirical research on cognitive diagnosis of scientific argumentation ability based on the DINA model
Source: Front Psychol. 2026 Jan 21;16:1701937. doi: 10.3389/fpsyg.2025.1701937 (PMC12868137; doi:10.3389/fpsyg.2025.1701937)
Supplement: Supplementary file 1 [file Table_1.XLSX]

## Sheet: Q3 (2)
	A1	A2	A3	A4	A5	A6
Item1-1	1	0	0	0	0	0
Item1-2	1	0	0	0	1	0
Item2-1	1	1	0	0	0	0
Item2-2	1	1	0	0	1	0
Item2-3	1	1	0	0	1	1
Item3-1	1	1	1	0	0	0
Item3-2	1	1	1	0	1	0
Item3-3	1	1	1	0	1	1
Item4-1	1	1	1	1	0	0
Item4-2	1	1	1	1	1	0
Item4-3	1	1	1	1	1	1
Item5-1	1	0	0	0	0	0
Item5-2	1	0	0	0	1	0
Item6-1	1	1	0	0	0	0
Item6-2	1	1	0	0	1	0
Item6-3	1	1	0	0	1	1
Item7-1	1	1	1	0	0	0
Item7-2	1	1	1	0	1	0
Item7-3	1	1	1	0	1	1
Item8-1	1	1	1	1	0	0
Item8-2	1	1	1	1	1	0
Item8-3	1	1	1	1	1	1
Item9-1	1	0	0	0	0	0
Item9-2	1	0	0	0	1	0
Item10-1	1	1	0	0	0	0
Item10-2	1	1	0	0	1	0
Item10-3	1	1	0	0	1	1
Item11-1	1	1	1	0	0	0
Item11-2	1	1	1	0	1	0
Item11-3	1	1	1	0	1	1
Item12-1	1	1	1	1	0	0
Item12-2	1	1	1	1	1	0
Item12-3	1	1	1	1	1	1
