# Supplementary material for: Empirical research on cognitive diagnosis of scientific argumentation ability based on the DINA model
Source: Front Psychol. 2026 Jan 21;16:1701937. doi: 10.3389/fpsyg.2025.1701937 (PMC12868137; doi:10.3389/fpsyg.2025.1701937)
Supplement: Supplementary file 2 [file Table_2.XLSX]

## Sheet: Sheet1
	A1	A2	A3	A4	A5	A6
A1	0	1	0	0	1	0
A2	0	0	1	1	0	0
A3	0	0	0	0	0	0
A4	0	0	0	0	0	0
A5	0	0	0	0	0	1
A6	0	0	0	0	0	0
